# Supplementary material for: Genome-wide linkage mapping of Fusarium crown rot in common wheat (Triticum aestivum L.)
Source: Front Plant Sci. 2024 Nov 1;15:1457437. doi: 10.3389/fpls.2024.1457437 (PMC11563792; doi:10.3389/fpls.2024.1457437)
Supplement: Supplementary file 1 [file Table1.xlsx]

## Sheet: Table S1
Table S1 The FCR index of Gaocheng8901/Zhoumai16 RILs in four environments
	Jinan 2021				Dezhou 2021				Jinan2022				Dezhou2022
Line	R1	R2	R3	Mean	R1	R2	R3	Mean	R1	R2	R3	Mean	R1	R2	R3	Mean	BLUE
4246	42.6667	50.6667	45.3	46.2111	30.7	32	34.6667	32.4556	28	26.6667	29.3333	28	32	34.7	37.3	34.6667	36.0616
4247	26.6667	28	25.3	26.6556	21.3333	20	25.3	22.2111	25.3333	24	28	25.7778	28	25.3	24	25.7667	24.9682
4248	37.3333	36	37.3	36.8778	29.3333	30.6667	32	30.6667	36	33.3	38.7	36	36	36	32	34.6667	34.3141
4249	44	42.6667	45.3	43.9889	30.7	37.3	37.3333	35.1111	41.3333	33.3	41.3333	38.6556	38.7	41.3	33.3	37.7667	38.8251
4250	45.3333	42.6667	44	44	34.6667	30.7	38.7	34.6889	46.6667	44	48	46.2222	44	41.3	40	41.7667	41.0306
4251	24	30.6667	28	27.5556	22.7	20	21.3333	21.3444	30.6667	28	32	30.2222	37.3333	25.3	28	30.2111	26.8932
4252	32	28	33.3	31.1	24	33.3333	30.6667	29.3333	32	28	26.7	28.9	32	30.7	26.7	29.8	29.8688
4253	41.3	34.7	36	37.3333	30.7	30.7	22.7	28.0333	48	44	49.3333	47.1111	36	41.3	36	37.7667	36.3301
4254	44	44	42.7	43.5667	30.7	28	26.6667	28.4556	41.3	33.3	38.6667	37.7556	36	37.8	36	36.6	36.296
4255	42.6667	38.6667	41.3	40.8778	29.3333	29.3	34.7	31.1111	34.6667	40	33.3	35.9889	30.6667	34.7	36	33.7889	35.2914
4256	30.7	37.3	32	33.3333	28	20	24	24	24	20	30.6667	24.8889	25.3333	26.7	29.3	27.1111	27.5255
4257	30.6667	37.3333	34.7	34.2333	28	28	26.7	27.5667	29.3333	32	26.6667	29.3333	38.7	28	32	32.9	31.1143
4258	46.7	49.3	45.3	47.1	28	26.6667	30.7	28.4556	33.3	37.3333	29.3333	33.3222	36	33.3	38.7	36	36.3659
4259	34.6667	42.6667	42.7	40.0111	32	37.3333	38.7	36.0111	40	37.3	38.6667	38.6556	38.7	33.3	38.7	36.9	37.7729
4260	33.3333	40	41.3	38.2111	38.7	40	40	39.5667	40	37.3	36	37.7667	37.8	32	40	36.6	38.0985
4261	41.3333	45.3333	46.7	44.4556	32	30.6667	36	32.8889	29.3333	29.3333	33.3	30.6556	33.3	34.7	36	34.6667	36.1474
4262	30.6667	24	28	27.5556	18.6667	18.6667	21.3	19.5444	32	32	26.6667	30.2222	24	24	28	25.3333	25.0431
4263	49.3	42.7	46.7	46.2333	38.6667	33.3333	34.6667	35.5556	33.3	34.6667	37.3333	35.1	34.7	40	37.3	37.3333	38.8642
4267	46.6667	42.6667	41.3	43.5444	28	25.3333	30.7	28.0111	32	40	40	37.3333	29.3333	37.3	36	34.2111	35.4427
4268	37.3333	36	34.7	36.0111	25.3333	20	32	25.7778	32	21.3333	26.6667	26.6667	32	28	26.7	28.9	29.5508
4269	28	29.3333	30.7	29.3444	24	21.3333	26.7	24.0111	29.3333	29.3333	29.3333	29.3333	30.7	25.3	28	28	27.4153
4270	38.6667	34.6667	37.3	36.8778	29.3333	28	21.3333	26.2222	33.3333	38.6667	29.3333	33.7778	36	32	34.7	34.2333	32.5297
4271	32	33.3333	30.7	32.0111	24	25.3333	22.6667	24	32	34.7	28	31.5667	32	28	30.7	30.2333	29.1087
4272	30.7	32	34.7	32.4667	28	28	26.6667	27.5556	33.3333	28	29.3333	30.2222	34.7	26.7	32	31.1333	30.2977
4273	37.3333	40	34.7	37.3444	22.6667	30.7	20	24.4556	36	28	34.6667	32.8889	34.6667	36	28	32.8889	31.6284
4274	41.3333	41.3333	44	42.2222	28	30.6667	30.6667	29.7778	37.3333	30.6667	32	33.3333	36	34.7	32	34.2333	34.9508
4275	30.6667	34.6667	36	33.7778	25.3333	24	26.7	25.3444	33.3	37.3333	28	32.8778	25.3333	26.7	32	28.0111	29.5952
4276	32	34.7	36	34.2333	25.3333	25.3333	26.6667	25.7778	32	29.3333	26.6667	29.3333	29.3333	28	30.7	29.3444	29.6259
4277	32	40	44	38.6667	38.7	32	38.6667	36.4556	28	24	24	25.3333	33.3333	28	36	32.4444	34.1436
4278	41.3333	33.3333	37.3	37.3222	24	26.6667	29.3333	26.6667	40	42.7	33.3	38.6667	33.3333	32	36	33.7778	33.4593
4279	32	26.6667	32	30.2222	36	29.3333	34.6667	33.3333	40	36	33.3333	36.4444	32	30.7	33.3	32	32.6369
4280	30.6667	37.3333	32	33.3333	24	25.3	24	24.4333	36	32	36	34.6667	32	28	33.3	31.1	30.3386
4281	30.6667	30.6667	32	31.1111	22.7	28	22.6667	24.4556	25.3	24	33.3	27.5333	26.7	32	24	27.5667	27.6126
4282	37.3333	36	41.3	38.2111	30.7	28	29.3333	29.3444	29.3333	26.6667	29.3333	28.4444	33.3	32	30.7	32	32.3261
4283	40	46.6667	40	42.2222	25.3333	24	25.3	24.8778	33.3	28	28	29.7667	32	30.7	33.3	32	32.3241
4284	32	32	30.7	31.5667	21.3333	20	22.7	21.3444	28	26.6667	26.6667	27.1111	25.3	26.7	28	26.6667	26.5115
4285	44	41.3	45.3	43.5333	29.3333	28	36	31.1111	33.3	38.6667	36	35.9889	40	36	37.3	37.7667	37.0916
4286	30.6667	29.3333	28	29.3333	20	21.3	20	20.4333	28	36	32	32	24	28	29.3	27.1	26.5574
4287	30.6667	36	28	31.5556	21.3333	21.3333	22.7	21.7889	33.3	37.3333	30.7	33.7778	32	26.7	32	30.2333	28.6998
4288	38.6667	36	42.7	39.1222	29.3333	26.7	33.3	29.7778	40	33.3333	32	35.1111	37.3333	33.3	32	34.2111	34.3941
4289	38.7	36	34.7	36.4667	25.3333	22.7	29.3	25.7778	25.3333	21.3333	22.6667	23.1111	33.3	29.3	26.7	29.7667	29.3262
4290	21.3333	25.3	28	24.8778	22.6667	18.7	22.7	21.3556	32	30.6667	30.6667	31.1111	24	22.7	26.7	24.4667	24.757
4291	40	42.6667	44	42.2222	28	33.3333	36	32.4444	32	38.6667	33.3	34.6556	38.6667	33.3	36	35.9889	36.4252
4292	44	42.6667	40	42.2222	20	24	18.6667	20.8889	32	22.6667	26.6667	27.1111	36	30.7	28	31.5667	30.602
4293	34.6667	38.6667	33.3	35.5444	25.3333	26.6667	22.6667	24.8889	24	30.7	33.3	29.3333	38.6667	32	30.7	33.7889	30.9269
4294	34.6667	34.6667	32	33.7778	22.7	27	22.7	24.1333	37.3333	40	36	37.7778	33.3	33.3	30.7	32.4333	31.2435
4295	40	42.7	37.3	40	28	26.6667	26.6667	27.1111	28	32	32	30.6667	38.7	32	36	35.5667	33.4896
4296	42.7	37.3	37.3	39.1	28	25.3	29.3333	27.5444	32	38.7	33.3	34.6667	32	33.3	34.7	33.3333	33.4227
4297	37.3333	45.3333	42.7	41.7889	30.6667	26.7	30.6667	29.3444	45.3333	42.7	36	41.3444	36	33.3	40	36.4333	36.6172
4298	37.3333	40	42.7	40.0111	30.7	26.7	29.3333	28.9111	40	33.3	38.6667	37.3222	33.3	34.7	33.3	33.7667	34.624
4299	34.6667	29.3333	37.3	33.7667	28	26.6667	22.7	25.7889	28	36	28	30.6667	26.7	29.3	32	29.3333	29.7181
4300	45.3	48	48	47.1	40	42.7	30.7	37.8	29.3333	33.3	24	28.8778	40	37.3	40	39.1	39.2155
4301	34.6667	32	36	34.2222	20	28	24	24	24	36	28	29.3333	32	30.2222	29.3333	30.5185	29.4203
4302	42.7	48	45.3	45.3333	30.6667	32	36	32.8889	21.3333	26.6667	25.3333	24.4444	32	33.3444	35.1111	33.4852	35.0463
4303	33.3333	34.6667	37.3	35.1	28	26.7	22.7	25.8	26.6667	29.3333	32	29.3333	28	30.6778	30.6667	29.7815	29.9864
4304	25.3333	28	28	27.1111	21.3333	20	21.3	20.8778	32	33.3	26.6667	30.6556	24	24	27.5444	25.1815	25.3429
4305	32	34.6667	30.7	32.4556	20	24	21.3	21.7667	28	26.7	29.3333	28.0111	25.3333	28.4444	27.1222	26.9667	27.1057
4306	48	42.6667	42.7	44.4556	30.6667	34.6667	28	31.1111	33.3333	32	36	33.7778	40	39.5556	35.1111	38.2222	37.1029
4307	30.6667	34.6667	34.7	33.3444	21.3333	26.6667	28	25.3333	26.6667	33.3	25.3333	28.4333	29.3333	27.5556	29.7667	28.8852	28.9819
4308	42.6667	37.3	44	41.3222	33.3333	26.7	30.7	30.2444	28	36	28	30.6667	30.6667	32.4556	35.5444	32.8889	34.0408
4309	37.3333	34.7	33.3	35.1111	21.3	20	21.3	20.8667	26.6667	29.3333	30.6667	28.8889	33.3	29.3333	28.4444	30.3593	28.6276
4310	37.3	40	36	37.7667	28	30.6667	21.3333	26.6667	33.3	32	41.3	35.5333	36	36.4222	33.3333	35.2519	33.4657
4311	34.6667	37.3	30.7	34.2222	20	21.3333	17.3333	19.5556	29.3333	26.6667	28	28	30.7	28	27.9889	28.8963	27.4593
4312	45.3333	38.6667	44	42.6667	32	36	28	32	36	32	38.7	35.5667	40	40.0111	34.2222	38.0778	37.1317
4313	34.6667	37.3333	36	36	26.6667	26.6667	22.7	25.3444	28	22.6667	30.6667	27.1111	26.7	30.6667	28.8889	28.7519	29.4536
4314	30.7	33.3	28	30.6667	20	21.3	21.3333	20.8778	49.3333	46.6667	34.6667	43.5556	34.6667	28.8889	33.3222	32.2926	30.3541
4315	40	37.3	36	37.7667	28	26.7	25.3	26.6667	28	33.3	28	29.7667	24	31.5667	32.8667	29.4778	30.9537
4316	36	36	37.3	36.4333	25.3333	24	22.6667	24	33.3	30.6667	30.6667	31.5444	44	30.2222	30.6667	34.963	31.5892
4317	34	34	40	36	28	30	32	30	33.3	32	28	31.1	33.3	30.6667	31.3333	31.7667	32.2899
4318	44	40	42.7	42.2333	32	32	28	30.6667	24	29.3333	28	27.1111	33.3	34.6667	33.7778	33.9148	34.1069
4319	36	32	40	36	29.3	25.3	29.3333	27.9778	33.3333	26.6667	34.6667	31.5556	28	31.9889	29.3222	29.7704	31.2307
4320	42.6667	42.6667	44	43.1111	32	36	32	33.3333	26.6667	26.6667	26.6667	26.6667	37.3333	35.1111	33.7778	35.4074	35.4586
4321	33.3	40	41.3	38.2	32	26.6667	28	28.8889	42.7	42.6667	36	40.4556	36	31.9889	38.2222	35.4037	35.0834
4322	40	40	37.3	39.1	22.7	22.7	20	21.8	30.6667	25.3333	28	28	24	30.2333	29.3444	27.8593	29.1611
4323	30.6667	29.3333	28	29.3333	22.7	20	17.3333	20.0111	30.6667	22.6667	28	27.1111	20	26.2222	24.9	23.7074	24.7114
4324	42.7	40	37.3	40	26.6667	22.6667	22.7	24.0111	25.3333	25.3333	33.3	27.9889	28	32.8889	30.6667	30.5185	30.7729
4325	30.6667	32	37.3	33.3222	34.6667	34.6667	33.3	34.2111	21.3333	30.6667	30.6667	27.5556	28	32	32.4444	30.8148	31.9565
4326	32	25.3	29.3	28.8667	20	23.3	25.3333	22.8778	30.7	25.3333	26.6667	27.5667	28	27.3222	23.5444	26.2889	26.1994
4327	40	38.6667	44	40.8889	36	37.3333	33.3	35.5444	24	25.3333	32	27.1111	41.3333	36.4444	33.3333	37.037	36.0176
4328	44	42.7	45.3	44	41.3	41.3	37.3	39.9667	29.3333	28	29.3333	28.8889	45.3333	38.2111	37.3333	40.2926	39.3333
4329	45.3333	41.3333	40	42.2222	25.3	21.3333	20	22.2111	24	25.3333	26.6667	25.3333	28	31.1111	30.6556	29.9222	30.2518
4330	37.3333	33.3333	32	34.2222	18.6667	17.3333	22.7	19.5667	26.7	26.6667	24	25.7889	30.7	26.2222	26.2222	27.7148	26.7794
4331	40	40	44	41.3333	37.3333	36	33.3333	35.5556	34.7	44	42.6667	40.4556	44	39.5556	40.4444	41.3333	39.4963
4332	33.3	38.6667	36	35.9889	30.7	25.3	28	28	28	33.3	28	29.7667	32	28.8667	34.2222	31.6963	31.4629
4333	30.6667	29.3333	36	32	26.6667	25.3333	25.3	25.7667	32	33.3333	36	33.7778	30.6667	30.6667	29.7778	30.3704	30.0233
4334	33.3333	34.6667	40	36	41.3	45.3333	37.3333	41.3222	33.3	26.7	28	29.3333	40	35.5556	34.2222	36.5926	36.6263
4335	32	36	40	36	28	24	29.3	27.1	25.3333	33.3	24	27.5444	32	26.6667	32.4333	30.3667	30.477
4336	46.6667	42.6667	36	41.7778	18.6667	22.7	18.6667	20.0111	30.6667	25.3333	28	28	32	32.4556	28.8889	31.1148	30.2474
4337	40	42.7	40	40.9	25.3	28	29.3333	27.5444	41.3333	36	32	36.4444	36	33.3333	34.6667	34.6667	34.5651
4338	40	44	40	41.3333	25.3333	30.6667	22.6667	26.2222	46.6667	40	37.3333	41.3333	37.3333	36	36.4444	36.5926	35.6199
4339	44	45.3333	40	43.1111	26.7	24	24	24.9	33.3	30.6667	28	30.6556	33.3	32	34.2333	33.1778	33.0374
4340	42.7	48	44	44.9	37.3	30.7	29.3333	32.4444	38.6667	40	33.3	37.3222	36	35.5667	41.7667	37.7778	38.0754
4341	29.3333	37.3333	36	34.2222	33.3333	26.7	32	30.6778	29.3	30.6667	36	31.9889	33.3333	30.6778	33.7778	32.5963	32.3762
4342	40	44	37.3	40.4333	22.6667	22.6667	26.7	24.0111	36	36	29.3	33.7667	32	30.6556	34.2222	32.2926	32.3198
4343	42.6667	42.6667	40	41.7778	26.7	26.6667	25.3	26.2222	36	28	29.3333	31.1111	36	32.8889	32.4556	33.7815	33.301
4344	38.7	34.6667	37.3	36.8889	22.7	26.7	20	23.1333	24	32	29.3333	28.4444	25.3333	31.5778	29.7889	28.9	29.3062
4345	32	40	38.7	36.9	36	33.3	37.3	35.5333	36	26.6667	28	30.2222	37.3333	31.1	34.2222	34.2185	34.6767
4346	34.6667	36	40	36.8889	30.7	30.7	30.6667	30.6889	24	22.6667	32	26.2222	32	32.4556	29.7889	31.4148	31.8375
4347	32	29.3333	28	29.7778	17.3	22.7	17.3333	19.1111	20	20	18.7	19.5667	24	22.7	22.2111	22.9704	23.1307
4348	41.3333	38.6667	40	40	30.7	26.7	25.3333	27.5778	32	28	36	32	24	34.6778	32.4556	30.3778	32.438
4349	40	34.6667	38.7	37.7889	28	26.6667	30.6667	28.4444	21.3333	32	28	27.1111	28	31.5556	31.5556	30.3704	31.2869
4350	36	37.3333	32	35.1111	20	17.3	22.6667	19.9889	32	36	29.3333	32.4444	26.6667	27.5444	31.1111	28.4407	28.4335
4351	34.6667	36	38.7	36.4556	26.7	29.3333	26.7	27.5778	33.3333	22.6667	26.6667	27.5556	24	30.2222	28.4556	27.5593	29.9813
4352	50.6667	42.6667	46.7	46.6778	32	33.3333	33.3	32.8778	42.7	44	36	40.9	44	40	39.5556	41.1852	40.1965
4353	36	37.3333	40	37.7778	29.3333	26.6667	29.3333	28.4444	33.3	25.3333	24	27.5444	28	28.8889	30.6667	29.1852	31.0336
4354	44	42.6667	40	42.2222	26.6667	24	28	26.2222	37.3333	37.3333	41.3333	38.6667	40	36.4444	35.5556	37.3333	35.6247
4355	29.3333	36	30.7	32.0111	26.7	24	22.6667	24.4556	37.3333	29.3333	30.6667	32.4444	32	28	30.6778	30.2259	29.3842
4356	42.7	37.3333	38.7	39.5778	29.3333	24	24	25.7778	33.3	29.3333	26.6667	29.7667	28	31.1222	32	30.3741	31.4284
4357	30.6667	29.3333	32	30.6667	22.7	21.3333	24	22.6778	25.3333	26.6667	29.3333	27.1111	22.6667	27.1111	26.2333	25.337	26.2971
4358	36	40	38.7	38.2333	22.6667	21.3333	28	24	29.3333	33.3333	28	30.2222	29.3333	28.4444	32	29.9259	30.4954
4359	38.7	36	34.7	36.4667	22.6667	20	22.6667	21.7778	21.3333	29.3333	26.6667	25.7778	24	28.4556	29.3333	27.263	27.9128
4360	40	40	38.7	39.5667	28	22.6667	29.3333	26.6667	33.3	29.3333	28	30.2111	36	30.2222	32.4444	32.8889	32.4407
4361	44	44	40	42.6667	25.3333	25.3	28	26.2111	44	37.3333	45.3333	42.2222	42.6667	38.2111	35.5556	38.8111	36.7263
4362	36	42.6667	40	39.5556	25.3333	20	28	24.4444	40	42.7	33.3	38.6667	40	29.7667	36.9	35.5556	33.8971
4363	36	40	44	40	29.3	29.3333	30.6667	29.7667	44	42.6667	33.3	39.9889	36	32.8778	37.3222	35.4	35.7522
4364	46.6667	50.6667	45.3	47.5444	33.3	29.3	33.3333	31.9778	45.3333	42.7	44	44.0111	44	39.9889	42.2222	42.0704	40.9188
4365	45.3	45.3	44	44.8667	33.3333	26.6667	29.3333	29.7778	34.6667	41.3333	38.6667	38.2222	46.6667	36.8778	39.9889	41.1778	38.3547
4366	41.3333	38.6667	40	40	20	24	22.7	22.2333	28	22.6667	22.6667	24.4444	28	29.3333	27.1111	28.1481	29.0276
4367	29.3333	38.6667	40	36	32	33.3	32	32.4333	38.6667	37.3333	41.3333	39.1111	40	34.6556	36	36.8852	35.7054
4368	33.3333	34.6667	36	34.6667	26.6667	26.6667	22.7	25.3444	33.3	28	24	28.4333	26.7	28	29.7778	28.1593	29.1476
4369	32	36	40	36	28	30.6667	22.7	27.1222	38.7	36	32	35.5667	40	31.5556	33.3333	34.963	33.0463
4370	32	36	33.3	33.7667	25.3333	22.7	25.3333	24.4556	30.6667	25.3333	28	28	36	27.5667	28.8889	30.8185	29.2926
4371	40	42.7	36	39.5667	20	16	20	18.6667	29.3333	33.3	24	28.8778	29.3333	26.6667	32	29.3333	28.9135
4372	38.6667	44	40	40.8889	24	29.3	25.3333	26.2111	34.6667	40	37.3333	37.3333	40	35.1	36	37.0333	34.959
4373	44	40	40	41.3333	29.3	22.6667	24	25.3222	36	28	37.3333	33.7778	36	34.6667	32.4333	34.3667	33.5127
4374	40	36	38.7	38.2333	22.7	25.3	26.6667	24.8889	36	32	34.6667	34.2222	38.6667	33.3222	30.2333	34.0741	32.537
4375	37.3333	40	36	37.7778	22.6667	26.6667	25.3	24.8778	25.3333	34.6667	26.6667	28.8889	33.3	30.2222	32.4444	31.9889	30.9694
4376	29.3333	36	30.7	32.0111	18.6667	22.7	17.3333	19.5667	28	25.3333	21.3333	24.8889	30.7	24.4556	26.6667	27.2741	25.9114
4377	33.3333	42.6667	36	37.3333	26.6667	24	21.3	23.9889	33.3	28	30.6667	30.6556	41.3333	29.3333	32.4444	34.3704	31.5239
4378	36	33.3333	32	33.7778	24	20	21.3	21.7667	28	29.3333	33.3333	30.2222	34.6667	29.7778	28.8889	31.1111	28.9517
4379	40	38.7	36	38.2333	20	25.3333	21.3333	22.2222	22.6667	20	32	24.8889	25.3	32.4444	26.2333	27.9926	28.575
4380	38.6667	33.3333	34.7	35.5667	22.7	24	25.3	24	36	28	38.6667	34.2222	32	33.7778	28.0111	31.263	30.7897
4381	40	45.3	44	43.1	34.7	34.6667	32	33.7889	33.3	36	41.3	36.8667	44	38.6556	38.6667	40.4407	38.6277
4382	45.3333	46.6667	41.3	44.4333	24	28	24	25.3333	36	33.3	41.3	36.8667	36	38.2111	34.6556	36.2889	35.3864
4383	41.3	37.3333	36	38.2111	28	22.6667	22.7	24.4556	36	36	28	33.3333	32	30.6556	33.7778	32.1444	31.7349
4384	41.3333	40	44	41.7778	26.6667	24	30.7	27.1222	36	30.7	34.6667	33.7889	33.3333	33.3333	32.4556	33.0407	33.8032
4385	41.3333	36	44	40.4444	33.3	34.6667	32	33.3222	33.3	25.3333	28	28.8778	33.3	34.6667	31.5444	33.1704	34.487
4386	33.3333	33.3333	34.7	33.7889	26.6667	28	22.6667	25.7778	28	32	26.7	28.9	28	29.3444	30.6667	29.337	29.432
4387	40	34.6667	38.7	37.7889	28	28	22.7	26.2333	33.3	28	29.3333	30.2111	40	32.4444	30.2222	34.2222	32.1922
4388	29.3	30.6667	26.7	28.8889	17.3333	16	17.3333	16.8889	30.7	30.6667	33.3	31.5556	24	26.2	26.2222	25.4741	24.8842
4389	44	45.3	44	44.4333	34.6667	32	34.6667	33.7778	34.6667	33.3	28	31.9889	40	34.6667	37.7556	37.4741	37.3819
4390	41.3333	38.6667	42.7	40.9	32	28	33.3	31.1	34.6667	36	38.7	36.4556	40	36.0111	35.5556	37.1889	36.2927
4391	36	37.3	40	37.7667	28	34.7	32	31.5667	32	28	33.3333	31.1111	28	34.6778	31.1	31.2593	33.0932
4392	44	45.3333	45.3	44.8778	36	30.6667	36	34.2222	38.7	44	45.3333	42.6778	44	40	41.7778	41.9259	40.594
4393	32	38.6667	36	35.5556	28	21.3	24	24.4333	38.6667	36	36	36.8889	36	29.7667	34.2222	33.3296	31.9117
4394	28	26.6667	30.7	28.4556	24	25.3333	20	23.1111	21.3333	29.3333	28	26.2222	24	27.1111	26.6667	25.9259	25.8371
4395	41.3333	36	40	39.1111	28	26.6667	24	26.2222	37.3333	38.7	32	36.0111	29.3333	33.3333	34.2333	32.3	32.9787
4396	45.3333	45.3333	41.3	43.9889	25.3333	30.6667	24	26.6667	32	38.6667	36	35.5556	41.3333	37.3333	36.4444	38.3704	36.0057
4397	41.3333	41.3333	45.3	42.6556	38.7	34.6667	37.3333	36.9	20	28	21.3333	23.1111	32	32.4444	36.0111	33.4852	35.2753
4398	36	37.3333	40	37.7778	33.3	29.3333	32	31.5444	24	24	32	26.6667	38.6667	32.4444	31.5444	34.2185	33.1629
4399	30.6667	32	34.7	32.4556	24	18.6667	22.6667	21.7778	32	26.6667	28	28.8889	28	25.7778	27.5556	27.1111	27.2922
4400	40	40	38.7	39.5667	24	26.6667	29.3333	26.6667	21.3333	26.6667	25.3333	24.4444	29.3	30.6667	30.2222	30.063	30.7281
4401	37.3333	38.6667	42.7	39.5667	36	34.6667	37.3333	36	37.3	36	41.3333	38.2111	32	37.7778	36.8889	35.5556	37.2114
4402	42.7	46.7	42.7	44.0333	25.3	32	30.6667	29.3222	33.3	34.7	33.3	33.7667	45.3333	36	35.5667	38.9667	36.6641
4403	42.6667	38.6667	40	40.4444	29.3333	29.3333	25.3333	28	32	29.3333	29.3333	30.2222	29.3333	33.7778	32.4444	31.8519	32.7905
4404	34.7	38.7	34.7	36.0333	17.3333	24	20	20.4444	22.6667	24	25.3333	24	32	28.0111	26.6778	28.8963	27.5555
4405	34.6667	38.6667	40	37.7778	24	30.7	30.6667	28.4556	32	31.3	32	31.7667	33.3	32.4556	31.3222	32.3593	32.5904
4406	38.6667	37.3333	40	38.6667	30.7	25.3333	29.3333	28.4556	36	33.3	30.6667	33.3222	28	31.5556	33.7778	31.1111	32.7487
4407	32	40	34.7	35.5667	24	24	24	24	33.3	30.6667	26.6667	30.2111	22.6667	27.5556	31.5556	27.2593	29.0458
4408	29.3333	34.6667	30.7	31.5667	21.3333	18.6667	25.3333	21.7778	32	33.3	26.6667	30.6556	28	24.8889	29.7667	27.5519	27.4601
4409	40	41.3333	36	39.1111	21.3333	26.7	28	25.3444	49.3333	48	40	45.7778	40	35.5667	36.8889	37.4852	35.7302
4410	36	41.3	37.3	38.2	25.3	24	25.3333	24.8778	33.3	28	30.6667	30.6556	32	30.2222	31.5333	31.2519	31.1742
4411	32	30.6667	30.7	31.1222	21.3333	24	21.3	22.2111	24	21.3333	20	21.7778	24	25.3333	24.4444	24.5926	25.2071
4412	28	33.3	28	29.7667	21.3333	21.3333	21.3	21.3222	20	21.3333	16	19.1111	21.3	18.7	18.7	19.5667	22.7778
4413	50.6667	42.6667	40	44.4444	21.3333	25.3333	25.3	23.9889	46.6667	44	37.3333	42.6667	34.6667	37.7778	36	36.1481	35.909
4414	36	37.3333	40	37.7778	36	32	32	33.3333	32	26.6667	33.3333	30.6667	37.3333	33.7778	33.3333	34.8148	34.5051
4415	42.7	40	40	40.9	24	21.3333	26.7	24.0111	29.3333	26.6667	21.3333	25.7778	32	28.4556	30.2222	30.2259	30.5753
4416	28	33.3333	32	31.1111	24	24	24	24	20	24	22.6667	22.2222	28	24.8889	27.1111	26.6667	26.3636
4417	41.3333	45.3333	44	43.5556	36	34.6667	38.6667	36.4444	29.3333	32	32	31.1111	36	36	37.7778	36.5926	37.5417
4418	32	30.7	32	31.5667	24	22.7	21.3333	22.6778	25.3333	32	25.3333	27.5556	30.7	26.6778	28.9	28.7593	27.5425
4419	36	37.3333	36	36.4444	26.7	24	21.3333	24.0111	26.6667	28	32	28.8889	25.3333	30.6667	30.6778	28.8926	29.5135
4420	30.7	26.7	28.7	28.7	21.3333	18.6667	17.3333	19.1111	32	28	26.6667	28.8889	21.3	25.3444	25.3444	23.9963	24.6457
4421	41.3333	41.3333	36	39.5556	17.3333	18.7	24	20.0111	29.3333	32	22.6667	28	33.3333	27.5667	30.2222	30.3741	29.4427
4422	50.6667	57.3333	45.3	51.1	24	21.3	21.3	22.2	29.3333	24	21.3333	24.8889	32	31.1	35.1111	32.737	33.3512
4423	32	32	36	33.3333	22.6667	25.3	26.6667	24.8778	25.3333	28	26.6667	26.6667	24	27.9889	27.5556	26.5148	27.9127
4424	34.6667	32	36	34.2222	25.3	26.6667	26.6667	26.2111	25.3333	20	28	24.4444	28	29.7778	25.7667	27.8481	28.5419
Gaocheng8901	28	30.7	26.7	28.4667	21.3	25.3	18.7	21.7667	22.7	26.6667	24	24.4556	25.3	21.3	22.7	23.1	22.4
Zhoumai16	44	49.3333	40	44.4444	32	29.3	32	31.1	36	32	40	36	32	31.1	36	33.0333	33.4
