# Supplementary material for: Genome-wide linkage mapping of Fusarium crown rot in common wheat (Triticum aestivum L.)
Source: Front Plant Sci. 2024 Nov 1;15:1457437. doi: 10.3389/fpls.2024.1457437 (PMC11563792; doi:10.3389/fpls.2024.1457437)
Supplement: Supplementary file 2 [file Table2.xlsx]

## Sheet: Table S2
Table S2 Correlation analysis of Fusarium Crown Rot index across four environments
	Dezhou2021	Jinan2022	Dezhou2022	BLUE
Jinan2021	0.427
Dezhou2021	0.755	0.755
Jinan2022	0.734	0.697	0.812
Dezhou2022	0.822	0.829	0.842	0.822
