# Supplementary material for: Genome-wide linkage mapping of Fusarium crown rot in common wheat (Triticum aestivum L.)
Source: Front Plant Sci. 2024 Nov 1;15:1457437. doi: 10.3389/fpls.2024.1457437 (PMC11563792; doi:10.3389/fpls.2024.1457437)
Supplement: Supplementary file 5 [file Table5.xlsx]

## Sheet: Table S3
Table S3 The genotypes and FCR index of 202 wheat cultivars used for validation of KASP markers
Number	Name	Origin	Categroy	FCR index	Kasp_3AL_FCR	Kasp_3DL_FCR	Kasp_5BL_FCR
1	Altos	Germany	Foreign	28.6694	AA	CC	AA
2	Boomer	Germany	Foreign	22.5583	AA	TC	GG
3	Campari	Germany	Foreign	23.7778	AA	TT	AA
4	Azulon	French	Foreign	23.2194	AA	TC	GG
5	Carimulti	French	Foreign	27.3306	AA	TC	AA
6	Insignia	French	Foreign	27.2278	AA	TT	GG
7	Manital	French	Foreign	30.8917	GG	TT	GG
8	Mesofold	French	Foreign	26.675	AA	CC	AA
9	NSA09-3645	French	Foreign	27.1167	AA	TC	GG
10	Salmone	French	Foreign	27.225	AA	TT	GG
11	Barra	Italy	Foreign	24.8222	AG	CC	AG
12	Dorico	Italy	Foreign	28.4472	AA	CC	GG
13	Genio	Italy	Foreign	32.6639	AA	TT	AA
14	Lampo	Italy	Foreign	32.1111	AA	TC	AA
15	Libero	Italy	Foreign	31.1111	GG	TT	GG
16	Mantol	Italy	Foreign	20.6694	AA	TT	GG
17	Sagittario	Italy	Foreign	27.2333	GG	CC	GG
18	Abbondanza	Italy	Foreign	27.2333	GG	CC	GG
19	Actros	Engliand	Foreign	22.5556	AA	TT	GG
20	Lovrin10	Romania	Foreign	26.225	GG	TT	GG
21	RE714	-	Foreign	25.1139	AA	TT	AA
22	HK1/6/NVSR3/5/BEZ/TVR/5/CFN/BEZ//SU92/CI13645/3NAI60	-	Foreign	26.4417	AA	TT	AA
23	baikehong	Beijing	Landrace	24.6722	AG	TT	AG
24	baimangbai	Beijing	Landrace	26.4417	AA	CC	GG
25	baimangmai	Beijing	Landrace	21.2194	GG	TT	AA
26	dahongmang	Beijing	Landrace	29.0028	GG	TT	GG
27	heshangtou	Beijing	Landrace	23.1111	AA	TT	GG
28	henanbai	Beijing	Landrace	28.6694	AA	CC	AA
29	jiantoubai	Beijing	Landrace	30.2222	AA	TC	AA
30	tumai	Beijing	Landrace	27.675	AA	C	AA
31	xiaotutou	Beijing	Landrace	28.8917	AA	CC	GG
32	youzimai	Beijing	Landrace	26	AG	TC	AG
33	zijingbai	Beijing	Landrace	27.7778	GG	CC	GG
34	baimanghong	Hebei	Landrace	28.7778	AA	TT	AA
35	baipimai	Hebei	Landrace	28.5583	AA	TT	GG
36	daqingmang	Hebei	Landrace	33.325	AA	TT	AA
37	fanghulutou	Hebei	Landrace	33.5528	GG	TT	AA
38	guanghulutou	Hebei	Landrace	25.8861	AG	CC	AG
39	honghulutou	Hebei	Landrace	31.2194	AA	TC	AA
40	honglimai	Hebei	Landrace	29.8889	GG	TT	AG
41	hongtutou	Hebei	Landrace	30.3333	AA	TT	GG
42	mazhadu	Hebei	Landrace	26.7806	GG	TT	GG
43	qitoubai	Hebei	Landrace	36.5528	GG	TT	AA
44	xiaobaimang	Hebei	Landrace	25.7806	AA	TT	AA
45	baitu	Shandong	Landrace	29.5583	GG	TT	GG
46	baitutoumai	Shandong	Landrace	25.2278	AA	CC	GG
47	banjiemang	Shandong	Landrace	35.4444	GG	TT	GG
48	banmangmai	Shandong	Landrace	36.775	GG	TC	AA
49	damangbai	Shandong	Landrace	28.7778	AA	TT	AA
50	guangtouhongmai	Shandong	Landrace	31.775	AA	TT	GG
51	hongbanmang	Shandong	Landrace	25.2222	AA	TT	GG
52	hongmazhamai	Shandong	Landrace	29.9972	AA	CC	AA
53	hongmangbiansui	Shandong	Landrace	36.1083	GG	TC	AA
54	hongmangyoumai	Shandong	Landrace	29.225	AA	CC	AA
55	hongyouzi	Shandong	Landrace	31.1083	AA	TT	AA
56	huangxiandali	Shandong	Landrace	31.2222	AA	TT	AA
57	mazhatou	Shandong	Landrace	29.8806	AA	CC	AA
58	tutouhong	Shandong	Landrace	26.8889	AA	CC	GG
59	xiaohongmang	Shandong	Landrace	30.4389	AA	CC	AA
60	yizhihua	Shandong	Landrace	34.6167	AA	TT	AA
61	wuhuatou	Henan	Landrace	28.4361	GG	TT	AG
62	jing411	Beijing	Cultivar	32.2167	GG	TT	AA
63	jingdong8hao	Beijing	Cultivar	37.6667	GG	TT	AA
64	lunxuan987	Beijing	Cultivar	28.1167	AA	CC	AA
65	nongda211	Beijing	Cultivar	26.5528	GG	TT	GG
66	zhongmai175	Beijing	Cultivar	28.9972	AA	TC	AA
67	zhongyou206	Beijing	Cultivar	31.225	AA	TC	AA
68	zhongyou9507	Beijing	Cultivar	34.8833	AA	TT	AA
69	gaocheng8901	Hebei	Cultivar	25.1167	AA	TC	GG
70	gaoyou2018	Hebei	Cultivar	31	AA	TC	AA
71	hanmai18	Hebei	Cultivar	29.5528	AG	TT	AG
72	heng7228	Hebei	Cultivar	27.4472	AA	C	GG
73	hengguan35	Hebei	Cultivar	33.1083	AA	TT	AA
74	jishi02-1	Hebei	Cultivar	29.6722	AA	CC	AA
75	kenong2009	Hebei	Cultivar	37.8917	AA	TC	AA
76	pubing3737	Hebei	Cultivar	32.4444	AA	TT	AA
77	shi4185	Hebei	Cultivar	22.45	AA	CC	GG
78	shijiazhuang8hao	Hebei	Cultivar	28.5583	AA	TT	GG
79	shixin733	Hebei	Cultivar	30.6667	AA	TT	AA
80	shixin828	Hebei	Cultivar	31.45	AA	TT	AA
81	zhongmai29	Hebei	Cultivar	30.4389	AA	TT	AA
82	lankao906	Gansu	Cultivar	26.4472	AA	TT	AA
83	lantian15	Gansu	Cultivar	26.3361	AG	CC	AG
84	lantian26	Gansu	Cultivar	26.6639	AG	TC	AG
85	longjian115	Gansu	Cultivar	31.8889	GG	TT	AA
86	longjian386	Gansu	Cultivar	34.4472	GG	TT	AA
87	jinmai92	Shanxi	Cultivar	30.4444	GG	TT	GG
88	jintai170	Shanxi	Cultivar	31.4444	GG	TC	GG
89	linyan16	Shanxi	Cultivar	27	AA	CC	GG
90	linyu18	Shanxi	Cultivar	35.55	GG	TT	AA
91	yunhan137	Shanxi	Cultivar	34.2194	AA	TC	AA
92	yunhan618	Shanxi	Cultivar	31.45	GG	TT	GG
93	changwu134	Shanxi	Cultivar	29.8806	GG	CC	GG
94	taishan1hao	Shandong	Cultivar	30.1083	GG	TT	GG
95	taishan5hao	Shandong	Cultivar	33.1056	GG	TT	AA
96	taishan6426	Shandong	Cultivar	31.7778	AA	TC	AA
97	jinan2hao	Shandong	Cultivar	27.6667	AA	TC	GG
98	jinan4hao	Shandong	Cultivar	33.1111	GG	TT	AA
99	jinan13	Shandong	Cultivar	26.55	AA	CC	GG
100	jinan17	Shandong	Cultivar	29.1083	GG	CC	GG
101	jimai22	Shandong	Cultivar	29.1111	AA	TC	AA
102	jimai23	Shandong	Cultivar	29.4528	AA	TT	AA
103	jimai44	Shandong	Cultivar	37.0028	AA	TT	AA
104	jimai229	Shandong	Cultivar	33.3333	GG	TT	GG
105	jimai262	Shandong	Cultivar	31.8861	GG	TT	GG
106	jimai106	Shandong	Cultivar	33.6583	AA	TT	AA
107	jimai38	Shandong	Cultivar	34.45	AA	TT	AA
108	jimai55	Shandong	Cultivar	34.2222	GG	TT	AA
109	jimai60	Shandong	Cultivar	26.9972	AA	TT	AA
110	jimai70	Shandong	Cultivar	31.1083	AA	TT	AG
111	jinuo116	Shandong	Cultivar	34.3333	AA	TC	AA
112	jizimai1hao	Shandong	Cultivar	34.3278	AA	TT	AA
113	jimai40	Shandong	Cultivar	28.3333	AA	TT	GG
114	jimai56	Shandong	Cultivar	32.3333	AG	TC	AG
115	jimai0435	Shandong	Cultivar	30.9972	GG	TT	GG
116	jimai1703	Shandong	Cultivar	19.8889	AA	TC	GG
117	jimai3947	Shandong	Cultivar	32.7778	GG	TT	AA
118	jimai4066	Shandong	Cultivar	27.3361	AA	CC	GG
119	jimai4075	Shandong	Cultivar	29.8972	AA	CC	AA
120	jimai4099	Shandong	Cultivar	27.3361	AA	TT	AA
121	jimai453	Shandong	Cultivar	28.7806	AA	CC	AA
122	jimai5022	Shandong	Cultivar	31.225	GG	TT	GG
123	jimai5070	Shandong	Cultivar	28	AA	CC	GG
124	jimai5172	Shandong	Cultivar	28.7778	AA	TT	AA
125	jimai5198	Shandong	Cultivar	32.3333	AG	TC	AG
126	jimai5208	Shandong	Cultivar	30.3278	AA	CC	AA
127	jimai6001	Shandong	Cultivar	32.5194	AG	TT	AG
128	jimai8068	Shandong	Cultivar	30.1139	AA	T	AA
129	jimai8272	Shandong	Cultivar	30.0028	GG	TT	GG
130	lumai1hao	Shandong	Cultivar	30.8861	AG	TT	AG
131	lumai3hao	Shandong	Cultivar	29.4444	GG	CC	GG
132	lumai4hao	Shandong	Cultivar	28.2194	AG	TT	AG
133	lumai6hao	Shandong	Cultivar	29.1056	AA	TT	AA
134	lumai7hao	Shandong	Cultivar	32.225	AA	TT	AA
135	lumai8hao	Shandong	Cultivar	28.6639	GG	TT	GG
136	lumai9hao	Shandong	Cultivar	29.5583	AA	CC	AA
137	lumai10hao	Shandong	Cultivar	28.8917	AA	TT	AA
138	lumai11	Shandong	Cultivar	34.6667	AA	TT	AA
139	lumai14	Shandong	Cultivar	35.3306	AA	TT	AA
140	lumai15	Shandong	Cultivar	25.1889	AA	TC	GG
141	lumai21	Shandong	Cultivar	28.4444	AA	CC	GG
142	lumai23	Shandong	Cultivar	34.6667	GG	TT	AA
143	luyan128	Shandong	Cultivar	27.225	AA	CC	GG
144	luyan1403	Shandong	Cultivar	30.0028	AA	TT	GG
145	luyan148	Shandong	Cultivar	31.1083	AA	TT	AA
146	luyan373	Shandong	Cultivar	28.9972	AA	CC	AA
147	luyan987	Shandong	Cultivar	28.9944	AA	TT	AA
148	luyuan118	Shandong	Cultivar	28.1056	AA	CC	AA
149	luyuan502	Shandong	Cultivar	27.4417	AA	C	GG
150	liangxing66	Shandong	Cultivar	29.2278	GG	TT	GG
151	liangxing99	Shandong	Cultivar	27.8806	AA	TT	AA
152	shannong24	Shandong	Cultivar	30.2222	GG	TT	GG
153	sh5277	Shandong	Cultivar	24.1102	AA	TT	GG
154	hemai20	Shandong	Cultivar	28.9972	AA	CC	AA
155	humai0665	Shandong	Cultivar	33.6694	GG	TT	AA
156	yannong15	Shandong	Cultivar	29.0028	AA	CC	AA
157	yannong19	Shandong	Cultivar	36.5556	AA	TT	AA
158	yannong187	Shandong	Cultivar	38.5667	GG	TT	AA
159	yannong999	Shandong	Cultivar	33.8889	AA	TT	AG
160	taikemai33	Shandong	Cultivar	31.3222	AA	TT	AA
161	linmai2hao	Shandong	Cultivar	28.3389	AA	CC	AA
162	changle5hao	Shandong	Cultivar	31.6639	GG	TT	GG
163	daimai4366	Shandong	Cultivar	34.8833	AG	TC	AG
164	weimai8hao	Shandong	Cultivar	31.8889	AA	TT	AA
165	zimai29	Shandong	Cultivar	28.3306	AA	CC	AA
166	aifeng3hao	Shaanxi	Cultivar	32.3306	GG	TT	AA
167	shan229	Shaanxi	Cultivar	32.4389	GG	TT	GG
168	xiaoyan6hao	Shaanxi	Cultivar	33	GG	TC	GG
169	xiaoyan22	Shaanxi	Cultivar	30.7778	AA	CC	AA
170	xinong20	Shaanxi	Cultivar	31.5556	AA	TC	AA
171	xinong22	Shaanxi	Cultivar	33.9972	AA	TT	AA
172	xinong511	Shaanxi	Cultivar	31.2222	GG	TT	AA
173	xinong979	Shaanxi	Cultivar	31.6694	GG	TT	AA
174	aikang58	Henan	Cultivar	31.775	AA	TT	AA
175	bainong3217	Henan	Cultivar	34.9972	AA	TT	AA
176	bainong64	Henan	Cultivar	38.7778	GG	TT	AA
177	fanmai5hao	Henan	Cultivar	32.3278	AA	TT	AA
178	luohan2hao	Henan	Cultivar	33.5556	AG	TT	AG
179	luomai27	Henan	Cultivar	41.1111	GG	TT	AA
180	luomai33	Henan	Cultivar	30.8889	AA	TT	AA
181	pingyuan50	Henan	Cultivar	32.2111	GG	TT	GG
182	wenmai6hao	Henan	Cultivar	38.7667	GG	TC	GG
183	xinmai26	Henan	Cultivar	33.55	GG	TT	AA
184	yumai18	Henan	Cultivar	39.1083	GG	TT	AA
185	yumai34	Henan	Cultivar	37.3278	GG	TT	AA
186	yumai49	Henan	Cultivar	43.6667	GG	NA	NA
187	zhengmai366	Henan	Cultivar	39.0083	GG	TT	AA
188	zhengmai369	Henan	Cultivar	37.1056	GG	TT	AA
189	zhengmai379	Henan	Cultivar	29.3361	AA	TT	AA
190	zhengmai7698	Henan	Cultivar	32.4444	AA	TT	AA
191	zhengmai9023	Henan	Cultivar	27.4444	AA	TT	AA
192	zhong892	Henan	Cultivar	37.6611	GG	TC	AA
193	zhongmai578	Henan	Cultivar	36.9944	GG	TT	AA
194	zhongmai875	Henan	Cultivar	32.1139	GG	TT	AA
195	zhou8425b	Henan	Cultivar	40.6694	GG	TC	AG
196	zhoumai16	Henan	Cultivar	37.8917	GG	TC	AA
197	zhoumai22	Henan	Cultivar	42.4361	GG	TT	AA
198	zhoumai36	Henan	Cultivar	37.8861	GG	TT	AA
199	xumai32	Jiangsu	Cultivar	27.4417	GG	TC	GG
200	xumai36	Jiangsu	Cultivar	29.5528	AA	CC	AA
201	wanmai38	Anhui	Cultivar	28.4417	GG	TT	GG
202	wanmai52	Anhui	Cultivar	33.1111	AA	TT	AA
